# Supplementary material for: Sex Disparities in Outcome of Patients with Alcohol-Related Liver Cirrhosis within the Eurotransplant Network—A Competing Risk Analysis
Source: J Clin Med. 2022 Jun 24;11(13):3646. doi: 10.3390/jcm11133646 (PMC9267400; doi:10.3390/jcm11133646)
Supplement: Supplementary file 1 [file jcm-11-03646-s001.zip]

Archive with 1 entries (1 files):
- jcm-1746124-supplementary.pdf
